# Supplementary material for: Computational Identification of Mechanistic Factors That Determine the Timing and Intensity of the Inflammatory Response
Source: PLoS Comput Biol. 2015 Dec 3;11(12):e1004460. doi: 10.1371/journal.pcbi.1004460 (PMC4669096; doi:10.1371/journal.pcbi.1004460)
Supplement: S1 Code — (ZIP) [file pcbi.1004460.s007.zip]

Archive with 17 entries (17 files):
- S1 Code/CC_figure.m
- S1 Code/Correlation_Spearman.m
- S1 Code/Curvecharacteristic.m
- S1 Code/format_ticks.m
- S1 Code/Global_local.m
- S1 Code/Graphs_main.m
- S1 Code/inflammation_delay.m
- S1 Code/inflammation_delay_inhibition.m
- S1 Code/intersectm.m
- S1 Code/ismemberm.m
- S1 Code/Latinhypercube.m
- S1 Code/Main.m
- S1 Code/Main_inhibition.m
- S1 Code/Main_timeinhibition.m
- S1 Code/Parameters.m
- S1 Code/Parameters_inhibition.m
- S1 Code/timescalculation.m
