# Supplementary material for: Computational Identification of Mechanistic Factors That Determine the Timing and Intensity of the Inflammatory Response
Source: PLoS Comput Biol. 2015 Dec 3;11(12):e1004460. doi: 10.1371/journal.pcbi.1004460 (PMC4669096; doi:10.1371/journal.pcbi.1004460)
Supplement: S1 Code — (ZIP) [file pcbi.1004460.s007.zip › S1 Code/CC_figure.m]

% Code for plotting of the calculated spearman correlation coefficient values between the model parameters and the inflammation indices of the model output variables

A = {'N_t_o_t','M_t_o_t','N_a_c_t','N_a_p_o_p','M_p_r_o','M_a_n_t_i','PDGF','TNF-\alpha','IL-1\beta','IL-6','IL-10','CXCL8','IL-12','MIP-1\alpha','MIP-2','IP-10'};
B= {'P1','P10','P20','P30','P40','P50','P60','P70'};

% set(gca,'XTick',1:10:70, 'Ytick',1:16)
% format_ticks(gca,B,A)
F = (abs(RHO_AT)); %Use RHO_PH, RHO_DT, and RHO_RP plotting the respective indices
%F = (abs(RHO_PH));
%F = (abs(RHO_DT));
%F = (abs(RHO_RP));

%imagesc(abs(F))
imagesc(abs(F)>=0.5) %Uncomment this line  to plot only strong correlations
colormap(flipud(gray))
hold on
for i=0.5:1:16.5    % draw horizontals
hGRID = plot([0 69.5],[i i],'k-');
set(get(get(hGRID,'Annotation'),'LegendInformation'),...
'IconDisplayStyle','off'); % Exclude line from legend
hold on
end
for i=0.5:1:69.5    % draw verticals
hGRID = plot([i i],[0 16.5],'k-');
set(get(get(hGRID,'Annotation'),'LegendInformation'),...
'IconDisplayStyle','off'); % Exclude line from legend
end
set(gca,'XTick',1:10:70, 'Ytick',1:16)
format_ticks(gca,B,A)
hold off
