# Supplementary material for: Computational Identification of Mechanistic Factors That Determine the Timing and Intensity of the Inflammatory Response
Source: PLoS Comput Biol. 2015 Dec 3;11(12):e1004460. doi: 10.1371/journal.pcbi.1004460 (PMC4669096; doi:10.1371/journal.pcbi.1004460)
Supplement: S1 Code — (ZIP) [file pcbi.1004460.s007.zip › S1 Code/Correlation_Spearman.m]

% Code for calculating the Spearman correlation coeefficients and their respective P-value between the model
% Inputs: Load the values of the four inflammation indices calculated for the 10,000 paramete sets as well as the 10,000 parameter values for the model parameters
% Outputs: Correlation coefficients between model parameters and the inflammation indices for all the model output variables

% Calculation of CC for activation time
for i = 1:18
    for j = 1:73  
[r1,p] = corr(ATf(:,i),Param1(:,j),'type','Spearman');
        RHO_AT(i,j) = r1; %CC
        PVAL_AT(i,j) = p; %P-value
    end
end
RHO_AT(3,:) = []; %Deleting platelets
RHO_AT(7,:) = []; %Deleting TGF-beta
RHO_AT(:,56:58) = []; %Deleting parameters of feedback loop
RHO_AT(:,43) = []; %Deleting 

% Calculation of CCs for peak height 
for i = 1:18
    for j = 1:73  
[r1,p] = corr(PHf(:,i),Param1(:,j),'type','Spearman');
        RHO_PH(i,j) = r1; %CC
        PVAL_PH(i,j) = p; %P-value
    end
end
RHO_PH(3,:) = []; %Deleting platelets
RHO_PH(7,:) = []; %Deleting TGF-beta
RHO_PH(:,56:58) = []; %Deleting parameters of feedback loop
RHO_PH(:,43) = []; %Deleting 

% Calculation of CCs for resolution interval
for i = 1:18
    for j = 1:73  
[r1,p] = corr(DTf(:,i),Param1(:,j),'type','Spearman');
        RHO_DT(i,j) = r1; %CC
        PVAL_DT(i,j) = p; %P-value
    end
end
RHO_DT(3,:) = []; %Deleting platelets
RHO_DT(7,:) = []; %Deleting TGF-beta
RHO_DT(:,56:58) = []; %Deleting parameters of feedback loop
RHO_DT(:,43) = []; %Deleting 

% Calculation of CCs for resolution plateau
for i = 1:18
    for j = 1:73  
[r1,p] = corr(RPf(:,i),Param1(:,j),'type','Spearman');
        RHO_RP(i,j) = r1; %CC
        PVAL_RP(i,j) = p; %P-value
    end
end
RHO_RP(3,:) = []; %Deleting platelets
RHO_RP(7,:) = []; %Deleting TGF-beta
RHO_RP(:,56:58) = []; %Deleting parameters of feedback loop
RHO_RP(:,43) = []; %Deleting unused parameter
%% Separation of chronic subsets

% for i = 1:2
% D = DTf(:,i)./Q(2,i);
% [r c v] = find(D>=2);
% T1{i}=r;
%  end
% G1 = intersectm(T1{1,1}, T1{1,2},'rows');
% Param1_chronic = Param1(G1,:);
% ATf_chronic = ATf(G1,:);
% PHf_chronic = PHf(G1,:);
% DTf_chronic = DTf(G1,:);
% RPf_chronic = RPf(G1,:);
% 
% ATf_chronic = real(ATf_chronic);
% PHf_chronic = real(PHf_chronic);
% DTf_chronic = real(DTf_chronic);
% RPf_chronic = real(RPf_chronic);
% 
% % Calculation of CC for activation time
% for i = 1:18
%     for j = 1:73  
% [r1,p] = corr(ATf_chronic(:,i),Param1_chronic(:,j),'type','Spearman');
%         RHO_AT(i,j) = r1; %CC
%         PVAL_AT(i,j) = p; %P-value
%     end
% end
% RHO_AT(3,:) = []; %Deleting platelets
% RHO_AT(7,:) = []; %Deleting TGF-beta
% RHO_AT(:,56:58) = []; %Deleting parameters of feedback loop
% RHO_AT(:,43) = []; %Deleting 
% 
% % Calculation of CCs for peak height 
% for i = 1:18
%     for j = 1:73  
% [r1,p] = corr(PHf_chronic(:,i),Param1_chronic(:,j),'type','Spearman');
%         RHO_PH(i,j) = r1; %CC
%         PVAL_PH(i,j) = p; %P-value
%     end
% end
% RHO_PH(3,:) = []; %Deleting platelets
% RHO_PH(7,:) = []; %Deleting TGF-beta
% RHO_PH(:,56:58) = []; %Deleting parameters of feedback loop
% RHO_PH(:,43) = []; %Deleting 
% 
% % Calculation of CCs for resolution interval
% for i = 1:18
%     for j = 1:73  
% [r1,p] = corr(DTf_chronic(:,i),Param1_chronic(:,j),'type','Spearman');
%         RHO_DT(i,j) = r1; %CC
%         PVAL_DT(i,j) = p; %P-value
%     end
% end
% RHO_DT(3,:) = []; %Deleting platelets
% RHO_DT(7,:) = []; %Deleting TGF-beta
% RHO_DT(:,56:58) = []; %Deleting parameters of feedback loop
% RHO_DT(:,43) = []; %Deleting 
% 
% % Calculation of CCs for resolution plateau
% for i = 1:18
%     for j = 1:73  
% [r1,p] = corr(RPf_chronic(:,i),Param1_chronic(:,j),'type','Spearman');
%         RHO_RP(i,j) = r1; %CC
%         PVAL_RP(i,j) = p; %P-value
%     end
% end
% RHO_RP(3,:) = []; %Deleting platelets
% RHO_RP(7,:) = []; %Deleting TGF-beta
% RHO_RP(:,56:58) = []; %Deleting parameters of feedback loop
% RHO_RP(:,43) = []; %Deleting unused parameter
