# Supplementary material for: Computational Identification of Mechanistic Factors That Determine the Timing and Intensity of the Inflammatory Response
Source: PLoS Comput Biol. 2015 Dec 3;11(12):e1004460. doi: 10.1371/journal.pcbi.1004460 (PMC4669096; doi:10.1371/journal.pcbi.1004460)
Supplement: S1 Code — (ZIP) [file pcbi.1004460.s007.zip › S1 Code/Curvecharacteristic.m]

function [AT PH DT RP G_PHfinal G_ATfinal G_DTfinal G_RPfinal]= Curvecharacteristic(tmax,tspan, Yinit, Param,delaytime)

% Function for calculation of inflammation indices and sensitivity values of inflammation indices by implementing finite difference formula
% Author: Sridevi Nagaraja

%Inputs: tmax: maximum time of simulation
%        tspan: simulation time steps
%        Yinit: initial value vector of model variables for each iteration
%        Param: array of 10,000 default parameter sets created by Latin Hypercube Sampling
%        delaytime: lag in DDE for pro-inflammatory macrophages

%Outputs: AT, PH, DT, RP:Activation time, Peak height, Resolution interval, and Resolution plateau for all model outputs using default parameter set
%         G_ATfinal,G_PHfinal, G_DTfinal, G_RPfinal: Sensitivity values for the four inflammation indices


%Intializing output matrices
Ymain_add = cell([],[]);% Output matrix for paramter varied by adding 1% default value
Ymain_subs= cell([],[]);% Output matrix for paramter varied by substracting 1% default value
Ymain_default = cell([],[]);% Output matrix for default parameter set 

delta_param = Param.*0.01; 

% Calling DDE with default parameters
sol = dde23(@inflammation_delay,delaytime,Yinit,[0 tmax],[],Param);
%sol1 = deval(sol,tspan); % calculating  solution at particular time points

%Saving outputs
Ntot = sol.y(1,:)+sol.y(2,:);
Mtot = sol.y(3,:)+sol.y(4,:);
Ymain_default= [Ntot; Mtot;sol.y(11,:);sol.y(1,:); sol.y(2,:); sol.y(3,:); sol.y(4,:); sol.y(5,:); sol.y(6,:); sol.y(7,:); sol.y(8,:); sol.y(9,:); sol.y(10,:);sol.y(12,:); sol.y(13,:);sol.y(14,:);sol.y(15,:);sol.y(16,:)];
[AT PH DT RP] = timescalculation(Ymain_default,sol.x);% default inflammation index values
clear sol

for j = 1:size(Param,2)
 
% Calculating outputs with kj+delta_kj
Param_new_add = Param;
Param_new_add(j) = Param_new_add(j)+delta_param(j);
sol = dde23(@inflammation_delay,delaytime,Yinit,[0 tmax],[],Param_new_add);
Ntot = sol.y(1,:)+sol.y(2,:);
Mtot = sol.y(3,:)+sol.y(4,:);
Ymain_add= [Ntot;Mtot;sol.y(11,:);sol.y(1,:);sol.y(2,:);sol.y(3,:);sol.y(4,:); sol.y(5,:); sol.y(6,:); sol.y(7,:); sol.y(8,:); sol.y(9,:); sol.y(10,:);sol.y(12,:); sol.y(13,:);sol.y(14,:);sol.y(15,:);sol.y(16,:)];
[AT_a PH_a DT_a RP_a] = timescalculation(Ymain_add,sol.x);

PH_add(j,:)= PH_a;
AT_add(j,:) = AT_a;
DT_add(j,:)= DT_a;
RP_add(j,:) = RP_a;

clear sol Param_new_add Ymain_add

% Calculating outputs with kj-delta_kj
Param_new_subs = Param;
Param_new_subs(j) = Param_new_subs(j)-delta_param(j);
sol = dde23(@inflammation_delay,delaytime,Yinit,[0 tmax],[],Param_new_subs);
Ntot = sol.y(1,:)+sol.y(2,:);
Mtot = sol.y(3,:)+sol.y(4,:);
Ymain_subs= [Ntot; Mtot;sol.y(11,:);sol.y(1,:); sol.y(2,:); sol.y(3,:); sol.y(4,:); sol.y(5,:); sol.y(6,:); sol.y(7,:); sol.y(8,:); sol.y(9,:); sol.y(10,:);sol.y(12,:); sol.y(13,:);sol.y(14,:);sol.y(15,:);sol.y(16,:)];
%Ymain_subs=Ymain_subs';
[AT_s PH_s DT_s RP_s] = timescalculation(Ymain_subs,sol.x);

PH_subs(j,:) = PH_s;
AT_subs(j,:) = AT_s;
DT_subs(j,:) = DT_s;
RP_subs(j,:) = RP_s;

clear sol Param_new_subs Ymain_subs

end

% Central finite difference formula and logarithmic sensitivites

    g_PH = PH_add-PH_subs;
    g_AT = AT_add-AT_subs;
    g_DT = DT_add-DT_subs;
    g_RP = RP_add-RP_subs;

    for j = 1:size(g_PH,1)
    G_PHfinal(j,:) = (g_PH(j,:)./PH)./2e-2;
    G_ATfinal(j,:) = (g_AT(j,:)./AT)./2e-2;
    G_DTfinal(j,:) = (g_DT(j,:)./DT)./2e-2;
    G_RPfinal(j,:) = (g_RP(j,:)./RP)./2e-2;
    end
    
    % Accept only real values
    G_PHfinal = real(G_PHfinal);
    G_ATfinal = real(G_ATfinal);
    G_DTfinal = real(G_DTfinal);
    G_RPfinal = real(G_RPfinal);

    % Remove all non-numbers
    G_PHfinal(isnan(G_PHfinal)) = 0;
    G_ATfinal(isnan(G_ATfinal)) = 0;
    G_DTfinal(isnan(G_DTfinal)) = 0;
    G_RPfinal(isnan(G_RPfinal)) = 0;
