# Supplementary material for: Computational Identification of Mechanistic Factors That Determine the Timing and Intensity of the Inflammatory Response
Source: PLoS Comput Biol. 2015 Dec 3;11(12):e1004460. doi: 10.1371/journal.pcbi.1004460 (PMC4669096; doi:10.1371/journal.pcbi.1004460)
Supplement: S1 Code — (ZIP) [file pcbi.1004460.s007.zip › S1 Code/Global_local.m]

% Main program for extended sensitivity analysis in random parameter sets
% Author: Sridevi Nagaraja
% Last modified: August 27, 2014
% This file contains code for the extended sensitivity analysis. 
% This routine initializes parameters values and initial conditions and generates 'iter' number of random parameter sets
% It performs local sensitivity analysis on the 'iter' number of parameter sets using function Param_var_local.m

clear all
close all
clc

%*** CHANGE HERE TO SPECIFY NUMBER OF GENERATED PARAMETER SETS *** 
iter = 10000; % NUMBER OF RANDOM PARAMETER SETS TO BE GENERATED 

Parameters; %Initializes parameters and initial conditions

rangefactor = 2; % Limit for uniform distribution variation for creation of random parameter sets

Param1 = Latinhypercube(Param,rangefactor,iter); % function to create 'iter' number of random parameters sets using Latin Hypercube Sampling technique

% Time span
tinit = 0;
tday = 20;
tstep = 24;
tmax = tday*24; % hours
tspan = (tinit:tstep:tmax);
tstart = tic;
delaytime = 12;
matlabpool 12

parfor k= 1:length(Param)
    k
[AT PH DT RP G_PH G_AT G_DT G_RP]= Curvecharacteristic(tmax,tspan,yinit,Param1(k,:),delaytime);

    ATf(k,:) = AT;
    PHf(k,:) = PH;
    DTf(k,:) = DT;
    RPf(k,:) = RP;
    G_ATf{k} = G_AT;
    G_PHf{k} = G_PH;
    G_DTf{k} = G_DT;
    G_RPf{k} = G_RP;
end
runtime = toc(tstart)/60;
save('outputvars','tspan','iter','Param1','ATf','PHf','DTf','RPf');
save('G_ATf','G_PHf','G_DTf','G_RPf');
matlabpool close
