# Supplementary material for: Computational Identification of Mechanistic Factors That Determine the Timing and Intensity of the Inflammatory Response
Source: PLoS Comput Biol. 2015 Dec 3;11(12):e1004460. doi: 10.1371/journal.pcbi.1004460 (PMC4669096; doi:10.1371/journal.pcbi.1004460)
Supplement: S1 Code — (ZIP) [file pcbi.1004460.s007.zip › S1 Code/Graphs_main.m]

% This file contains algorithms to plot the variable kinetics for the acute inflammation model
% Author: Sridevi Nagaraja
% Last modified: August 27, 2012
%A = {'N_t_o_t','M_t_o_t','Platelets','N_a_c_t','N_a_p_o_p','M_p_r_o','M_a_n_t_i','TGF-\beta','PDGF','TNF-\alpha','IL-1\beta','IL-6','IL-10','CXCL8','IL12','MIP-1\alpha','MIP-2','IP-10'};
% A = {'N_t_o_t','M_t_o_t','N_a_c_t','N_a_p_o_p','M_p_r_o','M_a_n_t_i','PDGF','TNF-\alpha','IL-1\beta','IL-6','IL-10','CXCL8','IL12','MIP-1\alpha','MIP-2','IP-10'};
% B= {'P1','P10','P20','P30','P40','P50','P60','P70'};
% set(gca,'XTick',1:10:70, 'Ytick',1:16)
% format_ticks(gca,B,A)
% array 'g' contains all the outputs 
% cytokines are multiplied by 1000 to plot in pgml-1

% Extracting outputs from output array
tspan = g(:,1); % time points
Ntot = g(:,2); % Total neutrophils
Mtot = g(:,3); % Total neutrophils
Nact = g(:,4); % Active neutrophils
Napop = g(:,5); % Apoptotic neutrophils
Mpro = g(:,6); % Pro-inflammatory macrophages
Manti = g(:,7); % Anti-inflammatory macrophages
TGF = g(:,8); % TGF-beta
PDGF = g(:,9); % PDGF
TNF = g(:,10); % TNF-alpha
IL1 = g(:,11); % IL-1beta
IL6 = g(:,12); % IL-6
IL10 = g(:,13); % IL-10
P = g(:,14); % Platelets
IL8 = g(:,15); % IL-8
IL12 = g(:,16); % IL-12
MIP1 = g(:,17); % MIP-1alpha
MIP2 = g(:,18); % MIP-2
IP10 = g(:,19); % IP-10

figure(1)
h1 = plot(tspan./24, Ntot,'g'); %tspan is divided by 24 to plot time in days
hold on;
h2 = plot(tspan./24,Mtot,'b');
legend([h1 h2],{'Neutrophils','Macrophages'});
legend boxoff
box off
xlabel('Time  (d)')
ylabel('Cell concentration (cells mL^{-1})')
set(gca,'FontSize',20,'FontName','Arial','FontWeight','Bold','LineWidth',1.5 )


figure(2)
%Neutrophils
subplot(1,2,1)
h1 = plot(tspan./24,Nact,'color',[0 1 0],'LineWidth',2);
hold on
h2 = plot(tspan./24,Napop,'color',[0 0.5 0],'LineWidth',2);
%h3 = plot(tspan,N_avg,'--r','LineWidth',4);
legend([h1 h2],{'Active Neutrophils','Apoptotic Neutrophils'});
legend boxoff
box off
xlabel('Time  (d)')
ylabel ('Cell concentration (cells mL^{-1})')
set(gca,'FontSize',20,'FontName','Arial','FontWeight','Bold','LineWidth',1.5 )
%Macrophages
subplot(1,2,2)
h1 = plot(tspan./24,Mpro,'color',[0 0.5 1],'LineWidth',2);
hold on
h2 = plot(tspan./24,Manti,'color',[0 0 0.7],'LineWidth',2);
hold on 
%h3 = plot(tspan,M_avg,'--r','LineWidth',3);
legend([h1 h2],{'Pro-inflammatory Macrophages','Anti-inflammatory Macrophages'});
legend boxoff
box off
xlabel('Time  (d)')
ylabel ('Cell concentration (cells mL^{-1})')
%title('Proinflammatory Macrophages and Antiinflammatory Macrophages')
set(gca,'FontSize',20,'FontName','Arial','FontWeight','Bold','LineWidth',1.5 )
% 
% 
% %Growth factors
% figure(3)
% %TGF-beta
% subplot(1,3,1)
% plot(tspan./24,TGF,'r','LineWidth',2)
% hold on
% box off
% xlabel('Time  (d)')
% ylabel ('[TGF-\beta] (ng mL^{-1})')
% set(gca,'FontSize',20,'FontName','Arial','FontWeight','Bold','LineWidth',1.5 )
% %PDGF
% subplot(1,3,2)
% plot(tspan./24,PDGF,'r','LineWidth',2)
% hold on
% box off
% xlabel('Time  (d)')
% ylabel ('[PDGF] (ng mL^{-1})')
% set(gca,'FontSize',20,'FontName','Arial','FontWeight','Bold','LineWidth',1.5 )
% %Platelets
% subplot(1,3,3)
% plot(tspan./24,P,'r','LineWidth',2)
% hold on
% box off
% xlabel('Time  (d)')
% ylabel ('Platelets (cells mL^{-1})')
% set(gca,'FontSize',20,'FontName','Arial','FontWeight','Bold' ,'LineWidth',1.5)
% 
% 
%cytokines
% figure(4)
% %TNF -alpha
% subplot(2,2,1)
% plot(tspan,TNF.*1e3,'g','LineWidth',2)
% hold on
% box off
% xlabel('Time  (h)')
% ylabel ('[TNF-\alpha] (pg mL^{-1})')
% set(gca,'FontSize',20,'FontName','Arial','FontWeight','Bold','LineWidth',1.5 )
% %IL-1
% subplot(2,2,2)
% plot(tspan,IL1.*1e3,'g','LineWidth',2) 
% hold on
% box off
% xlabel('Time  (h)')
% ylabel ('[IL-1\beta] (pg mL^{-1})')
% set(gca,'FontSize',20,'FontName','Arial','FontWeight','Bold','LineWidth',1.5 )
% %IL-6
% subplot(2,2,3)
% plot(tspan,IL6.*1e3,'g','LineWidth',2)
% hold on
% box off
% xlabel('Time  (h)')
% ylabel ('[IL-6] (pg mL^{-1})')
% set(gca,'FontSize',20,'FontName','Arial','FontWeight','Bold','LineWidth',1.5 )
% %IL-10
% subplot(2,2,4)
% plot(tspan,IL10.*1e3,'g','LineWidth',2)
% hold on
% box off
% xlabel('Time  (h)')
% ylabel ('[IL-10] (pg mL^{-1})')
% set(gca,'FontSize',20,'FontName','Arial','FontWeight','Bold','LineWidth',1.5 )

% figure(5)
% %IL-8
% subplot(2,2,1)
% plot(tspan,IL8.*1e3,'k','LineWidth',2)
% hold on
% box off
% xlabel('Time  (h)')
% ylabel ('[CXCL8] (pg mL^{-1})')
% set(gca,'FontSize',20,'FontName','Arial','FontWeight','Bold','LineWidth',1.5 )
% %IL-12
% subplot(2,2,2)
% plot(tspan,IL12.*1e3,'k','LineWidth',2) 
% hold on
% box off
% xlabel('Time  (h)')
% ylabel ('[IL-12] (pg mL^{-1})')
% set(gca,'FontSize',20,'FontName','Arial','FontWeight','Bold','LineWidth',1.5 )
% %MIP1
% subplot(2,2,3)
% plot(tspan,MIP1.*1e3,'k','LineWidth',2)
% hold on
% box off
% xlabel('Time  (h)')
% ylabel ('[MIP-1\alpha] (pg mL^{-1})')
% set(gca,'FontSize',20,'FontName','Arial','FontWeight','Bold','LineWidth',1.5 )
% %MIP2
% subplot(2,2,4)
% plot(tspan,MIP2.*1e3,'k','LineWidth',2)
% hold on
% box off
% xlabel('Time  (h)')
% ylabel ('[MIP-2] (pg mL^{-1})')
% set(gca,'FontSize',20,'FontName','Arial','FontWeight','Bold','LineWidth',1.5 )
