# Supplementary material for: Computational Identification of Mechanistic Factors That Determine the Timing and Intensity of the Inflammatory Response
Source: PLoS Comput Biol. 2015 Dec 3;11(12):e1004460. doi: 10.1371/journal.pcbi.1004460 (PMC4669096; doi:10.1371/journal.pcbi.1004460)
Supplement: S1 Code — (ZIP) [file pcbi.1004460.s007.zip › S1 Code/inflammation_delay.m]

function dYout = inflammation_delay(t,yin,Z,Param)

% Created on 05/29/2012
% Author: Sridevi Nagaraja
% Last modified on 10/24/2013
% Function with ODE description for the 16 variables in inflammation model
% This file describes the 15 ordinary differential equation and one delay differential equation used in the model to describe the 16 model variables. 
% The file also contains descriptions for the 10 dimensionless feedback loops of cytokine regulation as well as chemotaxis functions for TGF-beta,TNf-alpha, PDGF,CXCL8 and MIP-1alpha

% Assigning initial values; Comments show the identifying number assigned to each output variable
Nact = yin(1);%4
Napop = yin(2);%5
Mpro = yin(3);%6
Manti = yin(4);%7
tgf = yin(5);%8
pdgf = yin(6);%9
tnf = yin(7);%10
IL1 = yin(8);%11
IL6 =yin(9);%12
IL10 = yin(10);%13
P   = yin(11);%3
IL8 = yin(12);%14
IL12 = yin(13);%15
MIP1 = yin(14);%16
MIP2 = yin(15);%17
IP10 = yin(16);%18

% Outputs identifying number 1 and 2 are used to identify the total neutrophils and total macrophage concentrations calculated in the main
% file by adding the concentration of their respective individual phenotypes

%Assigning delay to TGF-beta
tgfdelay = Z(5,1);

%Intializing the output matrix
dYout = zeros(16,1);

% Chemotaxis functions

chemotaxis_N =tgfcurve_N_Brandes(tgf)+pdgfcurve_N_Deuel(pdgf)+IL8_curve_N(IL8);

chemotaxis_M =tgfcurve_M_Wahl_shifted(tgfdelay)+pdgfcurve_M_Deuel(pdgf)+MIP1_curve_M(MIP1)+TNF_curve_M(tnf);

% Negative feedback functions for cytokine (dimensionless)

%IL-10 mediated downregulation
fdn_TNF_IL10 = Param(47)*exp(Param(48)*IL10)+Param(49); % supression of TNF by IL-10

fdn_IL6_IL10 = Param(50)*exp(Param(51)*IL10)+Param(52);  %supression of IL-6 by IL-10

fdn_IL1_IL10 = Param(53)*exp(Param(54)*IL10)+Param(55);%supression of IL-1 by IL-10

fdn_IL8_IL10 = Param(56)*exp(Param(57)*IL10)+Param(58); %supression of IL-8 by IL-10

% TGF mediated downregulation
fdn_TNF_tgf = Param(59)*exp(Param(60)*tgf)+Param(61); %supression of TNF by TGF

fdn_IL1_tgf = Param(62)*exp(Param(63)*tgf)+Param(64); %supression of IL-1 by TGF

%IL-6 mediated downregulation
fdn_IL1_IL6 = Param(65)/(Param(65)+IL6^Param(66)); %supression of IL-1 by IL-6

fdn_TNF_IL6 = Param(67)/(Param(67)+IL6^Param(68)); %supression of TNF by IL-6

% TNF mediated downregulation
fdn_IL12_TNF = Param(69)*exp(Param(70)*IL12)+Param(71);% supression of IL-12 by TNF

% Positive Feedback function for  cytokines (dimensionless)
%TGF-beta mediated upregulation
fup_IL6_tgf = 1+(Param(72)*tgf/(1+tgf));

fup_IL10_tgf = 1+(Param(73)*tgf/(1+Param(73)*tgf));

% Calculation of differentials
dPdt = -Param(1)*P;

a1 = P>1e-12;

dNactdt = Param(3)*a1*chemotaxis_N-Param(4)*Nact; %cells mL-1 hr-1

dNapopdt = Param(4)*Nact-((Param(5)*Napop)/(Param(6)+Napop))*Mpro;%cells mL-1 hr-1

dMprodt =Param(7)*a1*chemotaxis_M-((Param(8)*Napop)/(Param(9)+Napop))*Mpro-Param(10)*(1-(4*(Param(8)*Napop)/(Param(9)+Napop)))*Mpro;%cells mL-1 hr-1

dMantidt = ((Param(8)*Napop)/(Param(9)+Napop))*Mpro -Param(10)*Manti;%cells mL-1 hr-1

dtgfdt =  Param(2)*P+Param(43)*Nact+Param(11)*Mpro+Param(12)*Manti-Param(13)*tgf; %ng mL-1 hr-1

dpdgfdt =Param(14)*Mpro+Param(15)*Manti-Param(16)*pdgf;%ng mL-1 hr-1

dtnfdt = Param(44)*Nact+Param(17)*fdn_TNF_IL10*fdn_TNF_tgf*fdn_TNF_IL6*Mpro+Param(18)*Manti- Param(19)*tnf;%ng mL-1 hr-1%%% influence of IL-10

dIL1dt = Param(45)*Nact+Param(20)*fdn_IL1_IL10*fdn_IL1_tgf*fdn_IL1_IL6*Mpro+Param(21)*Manti-Param(22)*IL1;%ng mL-1 hr-1

dIL6dt = Param(46)*Nact+Param(23)*fup_IL6_tgf*fdn_IL6_IL10*Mpro+Param(24)*Manti-Param(25)*IL6;%ng mL-1 hr-1

dIL10dt =Param(26)*fup_IL10_tgf*Mpro+Param(27)*Manti-Param(28)*IL10;%ng mL-1 hr-1

dIL8dt =Param(29)*fdn_IL8_IL10*Mpro+Param(30)*Manti-Param(31)*IL8;%ng mL-1 hr-1

dIL12dt =Param(32)*fdn_IL12_TNF*Mpro-Param(33)*IL12;%ng mL-1 hr-1

dMIP1dt =Param(34)*Mpro+Param(35)*Manti-Param(36)*MIP1;%ng mL-1 hr-1

dMIP2dt =Param(37)*Mpro+Param(38)*Manti-Param(39)*MIP2;%ng mL-1 hr-1

dIP10dt =Param(40)*Mpro+Param(41)*Manti-Param(42)*IP10;%ng mL-1 hr-1


%Assiging output values in the differential matrix dYout
dYout(1) = dNactdt;
dYout(2) = dNapopdt;
dYout(3) = dMprodt;
dYout(4) = dMantidt;
dYout(5) = dtgfdt;
dYout(6) = dpdgfdt;
dYout(7) = dtnfdt;
dYout(8) = dIL1dt;
dYout(9) = dIL6dt;
dYout(10) = dIL10dt;
dYout(11) =dPdt;
dYout(12) = dIL8dt;
dYout(13) = dIL12dt;
dYout(14) = dMIP1dt;
dYout(15) = dMIP2dt;
dYout(16) =dIP10dt;

%---------------Chemotaxis functions--------------------------------------------------
function x = tgfcurve_N_Brandes(tgf)

% Last modified: 11/27/2012 
% Author:Sridevi Nagaraja
% Function to calculate  chemotactic activity of neutrophils due to TGF-beta
% Input: Current TGF-beta concentration
% Output: Number of migrated neutrophils 
% Curve fitting of data from Brandes et al. 
% Two curves are used to fit the data from Brandes et al. (linear and
% quadratic). The curve shifts form quadratic to linear to TGF-betaconcentration of 0.958 pg ml-1

%Convert TGF-beta concentration in pg ml-1
tgf = tgf*1e3;%pg ml-1

% constants for quadratic section of TGF-beta curve
t1 =-537.3;
t2 = 698.05;

% c = [t1 t2 0];
% r = roots(c);

% constants for linear section of TGF-beta curve
t1_linear =-12.778;
t2_linear = 187.78;

tgf_transition = 0.958;%pg mL-1

x=0;
if tgf<tgf_transition
    x = (t1*tgf^2+t2*tgf); % quadratic curve
elseif tgf>=tgf_transition && tgf<=10
x = (t1_linear*tgf+t2_linear);% linear   
end
%-------------------------------------------------------------------------%
function x = tgfcurve_M_Wahl_shifted(tgf)

% Last modified 07/05/2012 
% Author: Sridevi Nagaraja
% Function to calculate chemotactic activity of macrophages produced by TGF-beta
% Input: Current TGF-beta concentration
% Output: Number of migrated macrophages
% Curve fitting of data from Wahl et al. 
% Two curves are used to fit the data from Wahl et al. (linear and quadratic). 
% The curve shifts form quadratic to linear to TGF-beta concentration of 1 pg ml-1

%Convert TGF-beta concentration in pg ml-1
tgf = tgf*1e3;%pg mL-1

%Constants for quadratic section of TGF-beta curve
t1 =-240.29;%-240.29;
t2 = 293.93;%298.93;

% c = [t1 t2 0];
% r = roots(c);

%Constants for linear section of TGF-beta curve
t1_linear =-0.5926;
t2_linear = 60.593;

tgf_transition = 1;%pg mL-1

x=0;
if tgf<tgf_transition
    x = (t1*tgf^2+t2*tgf); % quadratic curve
elseif tgf>=tgf_transition && tgf<=10
x = (t1_linear*tgf+t2_linear);% linear   
end
%-------------------------------------------------------------------------%
function y = pdgfcurve_N_Deuel(pdgf)

% Last modified: 11/27/2012 
% Author:Sridevi Nagaraja
% Function to calculate chemotactic activity of neutrophils due to PDGF
% Curve fitting on data from Deuel et al. 1991(p1x^2+p2x)
% Input: Current PDGF concentration
% Output: Number of migrated neutrophils 

% Quadratic coefficients for PDGF curve
p1 = -1.0204;%-6.1227; 
p2 = 5.9525;%35.71;

c = [p1 p2 0];
r = roots(c);

if pdgf <=r(2)
y = p1*pdgf^2+p2*pdgf; % cells quadratic curve
else
y=0;
end
%-------------------------------------------------------------------------%
function y = pdgfcurve_M_Deuel(pdgf)

% Last modified: 11/27/2012 
% Author:Sridevi Nagaraja
% Function to calculate chemotactic activity of macrophages produced by PDGF
% Curve fitting on data from Deuel 1982 J clinical invest(p1x^2+p2x)
% Input: Current PDGF concentration
% Output: Number of migrated macrophages


% Quadratic coefficients for PDGF curve
p1 =-0.3538;
p2 = 11.978;

c = [p1 p2 0];
r = roots(c);

if pdgf <=r(2)
y = p1*pdgf^2+p2*pdgf; % cells quadratic curve
else
y=0;
end
%-------------------------------------------------------------------------%
function x = IL8_curve_N(IL8)

% Last modified: 11/27/2012 
% Author:Sridevi Nagaraja
% Function to calculate  chemotactic activity of neutrophils due to CXCL8
% Curve fitting of data from Wang et al. 1993_JI (t1x^2+t2x)
% Input: Current CXCL8 concentration
% Output: Number of migrated neutrophils

% Quadratic coefficients for IL-8 curve
t1 =-0.1045;%
t2 = 13.678;%

% c = [t1 t2 0];
% r = roots(c);

x = (t1*IL8^2+t2*IL8); % quadratic curve, zero intercept
%-------------------------------------------------------------------------%
function x = TNF_curve_M(tnf)

% Last modified: 11/27/2012 
% Author:Sridevi Nagaraja
% Function to calculate  chemotactic activity of macrophages due to TNF-alpha
% Curve fitting of data from Pai et al.1996_J Am soc Neph (t1x^2+t2x)
% Input: Current TNF-alpha concentration
% Output: Number of migrated macrophages

% Quadratic coefficients for TNF-alpha curve
t1 =-0.3164;
t2 = 10.708;

c = [t1 t2 0];
r = roots(c);

x = (t1*tnf^2+t2*tnf); % quadratic curve, zero intercept
%-------------------------------------------------------------------------%
function x = MIP1_curve_M(MIP1)

% Last modified: 11/27/2012 
% Author:Sridevi Nagaraja
% Function to calculate  chemotactic activity of macrophages due to MIP-1alpha
% Curve fitting of data from Wang et al. 1993_JI (t1x^3+t2x^2+t3x)
% Input: Current MIP-1alpha concentration
% Output: Number of migrated macrophages

% Cubic coefficients for TNF-alpha curve
t1 =0.0006;
t2 = -0.1481;
t3= 11.36;

% c = [t1 t2 t3 0];
% r = roots(c);

x = (t1*MIP1^3+t2*MIP1^2+t3*MIP1); % cubic curve, zero intercept
