# Supplementary material for: Computational Identification of Mechanistic Factors That Determine the Timing and Intensity of the Inflammatory Response
Source: PLoS Comput Biol. 2015 Dec 3;11(12):e1004460. doi: 10.1371/journal.pcbi.1004460 (PMC4669096; doi:10.1371/journal.pcbi.1004460)
Supplement: S1 Code — (ZIP) [file pcbi.1004460.s007.zip › S1 Code/Latinhypercube.m]

function P = Latinhypercube(Param,rangefactor,iter)

%Assigning parameter range
% Minimum values
k_min = Param./rangefactor;
% Maximum values
k_max = Param.*rangefactor;

%Creating Latin hypercube sampling matrix using Matlab function lhsdesign
X1 = lhsdesign(iter,size(Param,2));

%Creating randomized parameter sets using LHS
for i = 1:size(Param,2)
P(:,i) = (X1(:,i).*(k_max(i)-k_min(i)))+k_min(i);
end
%-------------------------------------------------------------------------------------------------------------------------------------------------------------------
