# Supplementary material for: Computational Identification of Mechanistic Factors That Determine the Timing and Intensity of the Inflammatory Response
Source: PLoS Comput Biol. 2015 Dec 3;11(12):e1004460. doi: 10.1371/journal.pcbi.1004460 (PMC4669096; doi:10.1371/journal.pcbi.1004460)
Supplement: S1 Code — (ZIP) [file pcbi.1004460.s007.zip › S1 Code/Main.m]

% Last modified:10/28/2013
% Author:Sridevi Nagaraja
% Main function of the acute inflammation model. This routine initializes the parameter values and initial conditions (Parameters.m), defines the time span of the simulation, 
% calls the in-built MATLAB delay differential equation solver DDE23, saves the predicted values of all model variables and plots the results.
% Results are plotted using Graphs_main

%clear all
%close all
clc

Parameters;% Initializing all parameter values and initial conditions

% Defining the simulation time points 
tinit = 0; % Initial time
tday =20; % Maximum time (days)
tstep  = 1;% Time step (one hour)
tmax = tday*24; % h
tspan = (tinit:tstep:tmax);
delaytime = 12;

% Calling ode
sol = dde23(@inflammation_delay,delaytime,yinit,tspan,[],Param);
sol1 = deval(sol,tspan);
Ntot1 = sol1(1,:)+sol1(2,:); % Calculating total neutrophils 
Mtot1 = sol1(3,:)+sol1(4,:); % Calculating total macrophages 

Ntot = sol.y(1,:)+sol.y(2,:);
Mtot = sol.y(3,:)+sol.y(4,:); 
Y= [sol.x; Ntot; Mtot; sol.y(1,:); sol.y(2,:); sol.y(3,:); sol.y(4,:); sol.y(5,:); sol.y(6,:); sol.y(7,:); sol.y(8,:); sol.y(9,:); sol.y(10,:); sol.y(11,:); sol.y(12,:); sol.y(13,:); sol.y(14,:); sol.y(15,:); sol.y(16,:)];
Y1 = [tspan; Ntot1; Mtot1; sol1(1,:); sol1(2,:); sol1(3,:); sol1(4,:); sol1(5,:); sol1(6,:); sol1(7,:); sol1(8,:); sol1(9,:); sol1(10,:);sol1(11,:); sol1(12,:); sol1(13,:); sol1(14,:); sol1(15,:); sol1(16,:)];
g = transpose(Y1);
[AT PH DT RP] = timescalculation(Y,sol.x);
Q1 = [AT;DT;PH;RP];
