# Supplementary material for: Computational Identification of Mechanistic Factors That Determine the Timing and Intensity of the Inflammatory Response
Source: PLoS Comput Biol. 2015 Dec 3;11(12):e1004460. doi: 10.1371/journal.pcbi.1004460 (PMC4669096; doi:10.1371/journal.pcbi.1004460)
Supplement: S1 Code — (ZIP) [file pcbi.1004460.s007.zip › S1 Code/Main_inhibition.m]

% Last modified:10/28/2013
% Author:Sridevi Nagaraja
% Main function of the acute inflammation model. This routine initializes the parameter values and initial conditions (Parameters.m), defines the time span of the simulation, 
% calls the in-built MATLAB delay differential equation solver DDE23, saves the predicted values of all model variables and plots the results.
% Results are plotted using Graphs_main

%clear all
%close all
clc

Parameters_inhibition;% Initializing all parameter values and initial conditions
%iter = 4;
% Defining the simulation time points 
tinit = 0; % Initial time
tday =20; % Maximum time (days)
tstep  = 1;% Time step (one hour)
tmax = tday*24; % h
tspan = (tinit:tstep:tmax);
delaytime = 12;

Param  = [kdP kT_P kN_in kN_deact k1_ingest k2_ingest kM_in k1_ingest_tilde k2_ingest_tilde kd_M kTGF_pro kTGF_anti kd_TGF kPDGF_pro kPDGF_anti kd_PDGF kTNF_pro kTNF_anti kd_TNF kIL1_pro kIL1_anti kd_IL1 kIL6_pro kIL6_anti ...
    kd_IL6 kIL10_pro kIL10_anti kd_IL10 kIL8_pro kIL8_anti kd_IL8 kIL12_pro kd_IL12 kMIP1_pro kMIP1_anti kd_MIP1 kMIP2_pro kMIP2_anti kd_MIP2 kIP10_pro kIP10_anti kd_IP10 kTGF_pro_N kTNF_pro_N kIL1_pro_N kIL6_pro_N a1 b1 c1 a2 b2 c2 a3 b3 c3 ...
    a4 b4 c4 a5 b5 c5 a6 b6 c6 a7 b7 a8 b8 a9 b9 c9 a10 a11 kontgf ki_tgf kontnf ki_tnf konIL8 ki_IL8]; 

%Calling ode
sol1 = dde23(@inflammation_delay_inhibition,delaytime,yinit,tspan,[],Param);
sol = deval(sol1,tspan);
Ntot = sol(1,:)+sol(2,:);
Mtot = sol(3,:)+sol(4,:); 
Y = [tspan;Ntot; Mtot; sol(1,:); sol(2,:); sol(3,:); sol(4,:); sol(5,:); sol(6,:); sol(7,:); sol(8,:); sol(9,:); sol(10,:); sol(11,:); sol(12,:); sol(13,:); sol(14,:); sol(15,:); sol(16,:);sol(17,:);sol(18,:);sol(19,:);sol(20,:);sol(21,:);sol(22,:)];
g = transpose(Y);

% Index calculation
Ntot1 = sol1.y(1,:)+sol1.y(2,:);
Mtot1 = sol1.y(3,:)+sol1.y(4,:); 
Y1= [sol1.x; Ntot1; Mtot1; sol1.y(1,:); sol1.y(2,:); sol1.y(3,:); sol1.y(4,:); sol1.y(5,:); sol1.y(6,:); sol1.y(7,:); sol1.y(8,:); sol1.y(9,:); sol1.y(10,:); sol1.y(11,:); sol1.y(12,:); sol1.y(13,:); sol1.y(14,:); sol1.y(15,:); sol1.y(16,:);sol1.y(17,:);sol1.y(18,:);sol1.y(19,:);sol1.y(20,:);sol1.y(21,:);sol1.y(22,:)];
[AT PH DT RP] = timescalculation(Y1,sol1.x);
Q1 = [AT;DT;PH;RP];
