# Supplementary material for: Computational Identification of Mechanistic Factors That Determine the Timing and Intensity of the Inflammatory Response
Source: PLoS Comput Biol. 2015 Dec 3;11(12):e1004460. doi: 10.1371/journal.pcbi.1004460 (PMC4669096; doi:10.1371/journal.pcbi.1004460)
Supplement: S1 Code — (ZIP) [file pcbi.1004460.s007.zip › S1 Code/Main_timeinhibition.m]

% Last modified:10/28/2013
% Author:Sridevi Nagaraja
% Main function of the cytokine inhibiton model. This routine initializes the parameter values and initial conditions (Parameters.m), defines the time span of the simulation, 
% calls the in-built MATLAB delay differential equation solver DDE23, saves the predicted values of all model variables and plots the results.


clear all
close all
clc

Parameters_inhibition; % Initializing all parameter values and initial conditions

% Defining the simulation time points 
tinit = 0; % Initial time
tday =20; % Maximum time (days)
tstep  = 1;% Time step (one hour)
tmax2 = tday*24;
delaytime = 12;
dosetime = [24 48 72];

Param1  = [kdP kT_P kN_in kN_deact k1_ingest k2_ingest kM_in k1_ingest_tilde k2_ingest_tilde kd_M kTGF_pro kTGF_anti kd_TGF kPDGF_pro kPDGF_anti kd_PDGF kTNF_pro kTNF_anti kd_TNF kIL1_pro kIL1_anti kd_IL1 kIL6_pro kIL6_anti ...
    kd_IL6 kIL10_pro kIL10_anti kd_IL10 kIL8_pro kIL8_anti kd_IL8 kIL12_pro kd_IL12 kMIP1_pro kMIP1_anti kd_MIP1 kMIP2_pro kMIP2_anti kd_MIP2 kIP10_pro kIP10_anti kd_IP10 kTGF_pro_N kTNF_pro_N kIL1_pro_N kIL6_pro_N a1 b1 c1 a2 b2 c2 a3 b3 c3 ...
    a4 b4 c4 a5 b5 c5 a6 b6 c6 a7 b7 a8 b8 a9 b9 c9 a10 a11 kontgf ki_tgf kontnf ki_tnf konIL8 ki_IL8];


for k = 1:length(dosetime)
            k
tmax1 = dosetime(k); % h
tmax2 = tday*24;
tspan1 = (tinit:tstep:tmax1);
tspan2 = (tmax1:tstep:tmax2);

yinit1 = [Nact_init Napop_init Mpro_init Manti_init tgf_init pdgf_init tnf_init IL1_init IL6_init IL10_init P_init IL8_init IL12_init MIP1_init MIP2_init IP10_init Itgf_init I_tgf_init Itnf_init I_tnf_init IIL8_init I_IL8_init]; 

% Calling ode
sol1 = dde23(@inflammation_delay_inhibition,delaytime,yinit1,tspan1,[],Param1);
sol = deval(sol1,tspan1);
Ntot = sol(1,:)+sol(2,:);
Mtot = sol(3,:)+sol(4,:); 
Y= [tspan1;Ntot; Mtot; sol(1,:); sol(2,:); sol(3,:); sol(4,:); sol(5,:); sol(6,:); sol(7,:); sol(8,:); sol(9,:); sol(10,:); sol(11,:); sol(12,:); sol(13,:); sol(14,:); sol(15,:); sol(16,:);sol(17,:);sol(18,:);sol(19,:);sol(20,:);sol(21,:);sol(22,:)];
g1 = transpose(Y);

yinit2 = g1(end,4:25);

%yinit2(17) = 5; %Uncomment to introduce TGF-beta inhibitor
%yinit2(19) = 200; %Uncomment to introduce TNF-alpha inhibitor
%yinit2(21) = 200; %Uncomment to introduce CXCL8 inhibitor

clear sol1 sol Y

% Calling ode
sol1 = dde23(@inflammation_delay_inhibition,delaytime,yinit2,tspan2,[],Param1);
sol = deval(sol1,tspan2);
Ntot = sol(1,:)+sol(2,:);
Mtot = sol(3,:)+sol(4,:); 
Y= [tspan2; Ntot; Mtot; sol(1,:); sol(2,:); sol(3,:); sol(4,:); sol(5,:); sol(6,:); sol(7,:); sol(8,:); sol(9,:); sol(10,:); sol(11,:); sol(12,:); sol(13,:); sol(14,:); sol(15,:); sol(16,:);sol(17,:);sol(18,:);sol(19,:);sol(20,:);sol(21,:);sol(22,:)];
g2 = transpose(Y);
%F_TGF{k} = [g1(1:dosetime(k),:);g2];%Uncomment when TGF-beta inhibitor is introduced
%F_TNF{k} = [g1(1:dosetime(k),:);g2]; %Uncomment when TNF-alpha inhibitor is introduced
%F_CXCL8{k} = [g1(1:dosetime(k),:);g2];%Uncomment when CXCL8 inhibitor is introduced
clear g1 g2 yinit2

end
