# Supplementary material for: Computational Identification of Mechanistic Factors That Determine the Timing and Intensity of the Inflammatory Response
Source: PLoS Comput Biol. 2015 Dec 3;11(12):e1004460. doi: 10.1371/journal.pcbi.1004460 (PMC4669096; doi:10.1371/journal.pcbi.1004460)
Supplement: S1 Code — (ZIP) [file pcbi.1004460.s007.zip › S1 Code/Parameters.m]

% This file initializes all the parameter values and initial conditions of the model.
% Last modified: 10/28/2013
% Author: Sridevi Nagaraja

% Assignment of parameter values as well as parameter identifying number(as comments)

% Platelets
kdP = 0.69;%P1 
kT_P = 1.25e-8;%P2 

%Neutrophils
kN_in = 3e2; % P3 
kN_deact = 0.1; %P4
k1_ingest = 2; %P5 
k2_ingest = 4.71E6;%P6 

%Macrophages
kM_in = 4e2; %P7		
k1_ingest_tilde = 0.1; %P8 
k2_ingest_tilde = 1.0E6; % P9 
kd_M = 8.3e-3; %P10
				
%TGF
kTGF_pro_N = 0;%P43
kTGF_pro = 1.88e-6; %P11 
kTGF_anti = 1.6e-8; %P12
kd_TGF = 0.693;  %P13 
 
%PDGF				 
kPDGF_pro = 6.00E-8; %P14
kPDGF_anti = 0.1*kPDGF_pro;%P15	
kd_PDGF	= 1.73E-1	; %P16

%TNF	
kTNF_pro_N = 1.66E-08;%P44
kTNF_pro = 3.46E-07;%P17
kTNF_anti = 4.29E-08; %P18
kd_TNF = 0.533;%P19

%IL-1
kIL1_pro_N = 1.70E-08;%P45
kIL1_pro = 1.23E-06;%P20
kIL1_anti = 2.45E-07;%P21
kd_IL1 = 0.1732;%P22		
				
%IL-6	
kIL6_pro_N = 8.30E-10;%P46
kIL6_pro = 1.18E-6;%P23
kIL6_anti = 0.1*kIL6_pro;%P24
kd_IL6 = 0.462;%P25

%IL-10				
kIL10_pro= 7.60E-08;%P26
kIL10_anti=	1.55E-07;%P27
kd_IL10= 1.93E-1;%P28

%IL-8
kIL8_pro= 2.5e-6;%P29
kIL8_anti=6.94e-07;%P30
kd_IL8= 0.693;%P31

%IL-12
kIL12_pro= 8.33E-07;%P32
kd_IL12= 0.05775;%P33

%MIP-1alpha
kMIP1_pro= 3.61E-08;%P34
kMIP1_anti=4.25E-08;%P35
kd_MIP1= 0.385;%P36

%MIP-2
kMIP2_pro= 1.84E-07;%P37
kMIP2_anti=1.92E-07;%P38
kd_MIP2=0.2772 ;%P39

%IP-10
kIP10_pro= 7.50E-07;%P40
kIP10_anti=	1.56E-06;%P41
kd_IP10= 0.1732;%P42

% Feedback loop parameters

%fdn_TNF_IL10 
a1 = 0.4666; %P47
b1 = -1.528; %P48
c1 = 0.5332; %P49

%fdn_IL6_IL10 
a2 = 0.3298; %P50
b2 = -1.189; %P51
c2 = 0.6695; %P52

%fdn_IL1_IL10 
a3 = 0.6334; %P53
b3 = -1.794; %P54
c3 = 0.3667; %P55

%fdn_IL8_IL10 
a4 = 0.3249; %P56
b4 = 0;%-0.257; %P57
c4 = 0.647; %P58

%fdn_TNF_tgf 
a5 = 0.6211; %P59
b5 = -0.8305; %P60
c5 = 0.4466; %P61

%fdn_IL1_tgf 
a6 = 0.69; %P62
b6 = -20.37; %P63
c6 = 0.31; %P64

%fdn_IL1_IL6 
a7 = 4.459; %P65
b7 = 0.1571; %P66

%fdn_TNF_IL6 
a8 = 4.488; %P67
b8 = 0.1541; %P68

%fdn_IL12_TNF 
a9 = 0.8671; %P69
b9 = -2.794; %P70
c9 = 0.1307; %P71

%fup_IL6_tgf 
a10 = 0.9821; %P72

%fup_IL10_tgf 
a11 = 274.5; %P73

% Parameter vector
Param  = [kdP kT_P kN_in kN_deact k1_ingest k2_ingest kM_in k1_ingest_tilde k2_ingest_tilde kd_M kTGF_pro kTGF_anti kd_TGF kPDGF_pro kPDGF_anti kd_PDGF kTNF_pro kTNF_anti kd_TNF kIL1_pro kIL1_anti kd_IL1 kIL6_pro kIL6_anti ...
    kd_IL6 kIL10_pro kIL10_anti kd_IL10 kIL8_pro kIL8_anti kd_IL8 kIL12_pro kd_IL12 kMIP1_pro kMIP1_anti kd_MIP1 kMIP2_pro kMIP2_anti kd_MIP2 kIP10_pro kIP10_anti kd_IP10 kTGF_pro_N kTNF_pro_N kIL1_pro_N kIL6_pro_N a1 b1 c1 a2 b2 c2 a3 b3 c3 ...
    a4 b4 c4 a5 b5 c5 a6 b6 c6 a7 b7 a8 b8 a9 b9 c9 a10 a11];

% Initial conditions
P_init = 2e8;% Platelets/mL; % INITIAL PLATELET CONCENTRATION;*** CHANGE MODEL INPUT HERE *****
Nact_init = 0;% cells mL-1
Napop_init = 0;% cells mL-1
Mpro_init = 0;%cells mL-1
Manti_init = 0;% cells mL-1
tgf_init =0;%ng mL-1 
pdgf_init =0;%ng mL-1
tnf_init = 0;%ng mL-1
IL1_init = 0;%ng mL-10
IL6_init= 0;%ng mL-1
IL10_init = 0;%ng mL-1
IL8_init = 0;%ng mL-1
IL12_init = 0;%ng mL-1
MIP1_init = 0;%ng mL-1
MIP2_init = 0;%ng mL-1
IP10_init = 0;%ng mL-1

% Initial values vector
yinit = [Nact_init Napop_init Mpro_init Manti_init tgf_init pdgf_init tnf_init IL1_init IL6_init IL10_init P_init IL8_init IL12_init MIP1_init MIP2_init IP10_init];
